# Supplementary material for: Impact of Predischarge NT-proBNP on Treatment Optimisation in Acute Heart Failure
Source: Int J Mol Sci. 2026 Jan 20;27(2):1028. doi: 10.3390/ijms27021028 (PMC12842275; doi:10.3390/ijms27021028)
Supplement: Supplementary file 1 [file ijms-27-01028-s001.zip]

Archive with 1 entries (1 files):
- ijms-4084466-supplementary.pdf
